# Supplementary material for: Delivery of Iron Oxide Nanoparticles into Primordial Germ Cells in Sturgeon
Source: Biomolecules. 2019 Aug 1;9(8):333. doi: 10.3390/biom9080333 (PMC6724049; doi:10.3390/biom9080333)
Supplement: Supplementary file 1 [file biomolecules-09-00333-s001.zip]

Archive with 1 entries (1 files):
- biomolecules-552682-supplementary.mpg
